# Supplementary material for: Human gastric magnet-controlled capsule endoscopy conducted in a standing position: the phase 1 study
Source: BMC Gastroenterol. 2019 Nov 12;19:184. doi: 10.1186/s12876-019-1101-2 (PMC6852763; doi:10.1186/s12876-019-1101-2)
Supplement: Supplementary file 1 — Additional file 1: Basic data of the volunteer examination results. [file 12876_2019_1101_MOESM1_ESM.xlsx]

## Sheet: Sheet1
NO.	Sex	Age	Date	Examination Time(min)	Gastric Preparation	Result	Esophagus Viewing	Cardia viewing	Frontal Cadrdia Viewing	Duodenum
Volunteer 1	F	33	2018-10-19	20min	Moderate	Normal	No	Yes	No	No
Vol.2	M	21	2018-10-19	17min	Good	Erosive Lesion	No	Yes	No	No
Vol.3	F	52	2018-10-19	40min	Good	Polyps	No	Yes	Yes	No
Vol.4	M	50	2018-10-19	45min	Moderate	Erosive Lesion	No	Yes	No	No
Vol.5	M	29	2018-10-25	20min	Moderate	Polyps	No	Yes	No	No
Vol.6	M	65	2018-10-25	31min	Good	Ulcer（Erosive Lesion）	No	Yes	Yes	No
Vol.7	F	22	2018-10-25	31min	Good	protuberate（Polyps？）	No	Yes	Yes	No
Vol.8	F	43	2018-11-09	30min	Moderate	Normal	No	Yes	No	No
Vol.9	M	35	2018-11-14	20min	Good	Erosive Lesion	No	Yes	No	No
Vol.10	M	44	2018-11-14	35min	Moderate	Polyps	No	Yes	No	No
Vol.11	M	37	2018-11-20	28min	Good	Erosive Lesion	No	Yes	Yes	No
Vol.12	M	21	2018-11-20	24min	Good	Erosive Lesion	No	Yes	Yes	Yes
Vol.13	M	24	2018-11-21	18min	Good	Erosive Lesion	No	Yes	No	No
Vol.14	F	25	2018-11-26	40min	Good	Normal	No	Yes	No	No
Vol.15	F	65	2018-11-26	43min	Moderate	Polyps	No	Yes	No	No
Vol.16	F	33	2018-12-03	12min	Good	Erosive Lesion	No	Yes	No	Yes
Vol.17	F	36	2018-12-03	19min	Good	Erosive Lesion	No	Yes	No	No
Vol.18	F	28	2018-12-03	29min	Good	Polyps	No	Yes	No	No
Vol.19	F	37	2018-12-10	26min	Moderate	Normal	No	Yes	No	No
Vol.20	M	57	2018-12-10	28min	Good	Normal	No	Yes	No	No
Vol.21	F	25	2018-12-10	28min	Good	Polyps	No	Yes	No	No
Vol.22	F	23	2018-12-17	15min	Good	Polyps	No	Yes	No	No
Vol.23	F	24	2018-12-17	31min	Good	Erosive Lesion	No	Yes	No	No
Vol.24	F	26	2018-12-21	26min	Good	Normal	No	Yes	No	No
Vol.25	F	62	2018-12-21	38min	Good	Polyps	No	Yes	No	No
Vol.26	M	42	2018-12-24	31min	Good	Polyps	No	Yes	No	No
Vol.27	F	24	2018-12-24	28min	Good	Polyps	No	Yes	No	No
Vol.28	F	37	2018-12-28	30min	Good	Polyps	No	Yes	No	No
Vol.29	F	24	2018-12-28	19min	Good	Erosive Lesion	No	Yes	No	No
Vol.30	F	35	2018-12-28	28min	Good	Polyps	No	Yes	No	No
Vol.31	F	33	2018-12-28	33min	Good	Polyps	No	Yes	No	No
